# Supplementary material for: Mechanism of Spontaneous Surface Modifications on Polycrystalline Cu Due to Electric Fields
Source: Micromachines (Basel). 2021 Sep 29;12(10):1178. doi: 10.3390/mi12101178 (PMC8541188; doi:10.3390/mi12101178)
Supplement: Supplementary file 1 [file micromachines-12-01178-s001.zip]

Archive with 1 entries (1 files):
- Video S1 dynamic-formation-of-protrusion.mp4
